# Supplementary material for: Sand Particle Size and Phosphorus Amount Affect Rhizophagus irregularis Spore Production Using In Vitro Propagated Spore as a Starter Inoculum in Rhizosphere of Maize (Zea mays) Plantlets
Source: J Fungi (Basel). 2021 Oct 9;7(10):846. doi: 10.3390/jof7100846 (PMC8541049; doi:10.3390/jof7100846)
Supplement: Supplementary file 1 [file jof-07-00846-s001.zip]

Archive with 1 entries (1 files):
- jof-1381351-supplementary.pdf
